# Supplementary material for: miR-210 Regulates Apoptotic Cell Death during Cellular Hypoxia and Reoxygenation in a Diametrically Opposite Manner
Source: Biomedicines. 2021 Dec 25;10(1):42. doi: 10.3390/biomedicines10010042 (PMC8772724; doi:10.3390/biomedicines10010042)
Supplement: Supplementary file 1 [file biomedicines-10-00042-s001.zip]

Archive with 1 entries (1 files):
- biomedicines-1478683-supplementary.pdf
